# Supplementary material for: Malic Enzyme, not Malate Dehydrogenase, Mainly Oxidizes Malate That Originates from the Tricarboxylic Acid Cycle in Cyanobacteria
Source: mBio. 2022 Oct 31;13(6):e02187-22. doi: 10.1128/mbio.02187-22 (PMC9765476; doi:10.1128/mbio.02187-22)
Supplement: TABLE S3 [file mbio.02187-22-s0003.xlsx]

## Sheet: Table S2
Table S3.
KEGG organism code	Organism name	ME	MDH	NCBI protein ID for ME	K number for ME	bits for ME	E-value for ME	NCBI protein ID for MDH	K number for MDH	bits for MDH	E-value for MDH	Five residues of E.coli MDH that distinguish MDH from LDH
												12	81	85	210	214
eco	Escherichia coli K-12 MG1655							NP_417703				I→V (LDH)	R→Q (LDH)	M→E (LDH)	G→A (LDH)	V→I (LDH)
amr	Acaryochloris marina	+	+	ABW28889	K00027	637	0	ABW27151/ABW29992	K00024/K00016	398/129	6E-137/2E-33	V/V	R/P	M/Q	G/A	V/F
acy	Anabaena cylindrica	+		AFZ56527	K00027	657	0
anb	Anabaena sp. 90	+		AFW95584	K00027	645	0
awa	Anabaena sp. WA102	+		ALB41023	K00027	652	0
ann	Anabaena sp. YBS01	+	+	QFZ15624	K00027	668	0	QFZ12649	K00024	402	1e-138	V	R	M	G	V
arp	Arthrospira platensis	+	+	BAI88015	K00027	628	0	BAI92946	K00024	398	5e-137	V	R	Ｍ	G	V
calh	Calothrix sp. 336/3	+	+	AKG22572	K00027	647	0	AKG23096	K00024	424	5e-147	V	R	M	G	V
calt	Calothrix sp. PCC 6303	+		AFZ04053	K00027	654	0
calo	Calothrix sp. PCC 7507	+	+	AFY32837	K00027	673	0	AFY32641	K00024	422	1e-146	V	R	M	G	V
cyu	Candidatus Atelocyanobacterium thalassa
mbf	Candidatus Melainabacteria bacterium MEL.A1
cmp	Chamaesiphon minutus	+		AFY95806	K00027	645	0
chon	Chondrocystis sp. NIES-4102	+		BAZ46539	K00027	630	0
cthe	Chroococcidiopsis thermalis	++		AFY88167/AFY87484	K00027/K00027	664/608	0/0
cep	Crinalium epipsammum							AFZ13827	K00016	149	4e-40	V	Q	E	A	I
cyt	Crocosphaera subtropica	++	+	ACB52594/ACB53704	K00027/K00029	711/332	0/9E-104	ACB51200/ACB54533	K00024/K00016	413/165	5E-143/2E-46	V/V	R/Q	I/E	G/A	V/I
cwa	Crocosphaera watsonii	+	+	EAM51289	K00027	721	0	EAM52233	K00024	415	2e-143	V	R	I	G	V
can	Cyanobacterium aponinum	+		AFZ54646	K00027	637	0	AFZ53918	K00016	144	2e-38	V	Q	E	A	I
ceo	Cyanobacterium endosymbiont of Epithemia turgida	+		BAP17186	K00027	668	0
cer	Cyanobacterium endosymbiont of Rhopalodia gibberula	+		BBA78875	K00027	678	0
cyl	Cyanobacterium sp. HL-69	+	+	AUC61422	K00027	651	0	AUC60095/AUC61299	K00024/K00016	423/144	8E-147/2E-38	V/V	R/Q	M/E	G/A	V/I
csn	Cyanobacterium stanieri	+	+	AFZ47161	K00027	646	0	AFZ46377/AFZ47136	K00024/K00016	417/147	1E-144/1E-39	V/V	R/Q	M/E	G/A	V/I
cgc	Cyanobium gracile	+		AFY30484	K00027	97.1	3e-20	AFY28209	K00016	143	4e-38	V	Q	Q	A	I
cyi	Cyanobium sp. NIES-981	+		SBO42223	K00027	67.4	1e-10
cyn	Cyanothece sp. PCC 7425	+		ACL42945	K00027	598	0
ccur	Cylindrospermopsis curvispora	+		QNP29098	K00027	624	0
csg	Cylindrospermum stagnale	+	+	AFZ27687	K00027	652	0	AFZ26995	K00024	398	6e-137	V	R	M	G	V
dsl	Dactylococcopsis salina	+		AFZ49864	K00027	612	0
dfs	Dolichospermum flos-aquae	+		QJB45869	K00027	646	0
dou	Dolichospermum sp. UHCC 0315A	+		QEI43486	K00027	654	0
enn	Euhalothece natronophila	+		QDZ39171	K00027	595	0
fis	Fischerella sp. NIES-3754	+	+	BAU06826	K00027	660	0	BAU05067	K00024	414	3e-143	V	R	Ｍ	G	V
gei	Geitlerinema sp. PCC 7407	+	+	AFY66223	K00027	653	0	AFY67847/AFY65878	K00024	406/162	6E-140/3E-45	V/V	R/Q	M/E	G/A	V/I
gee	Geminocystis sp. NIES-3708	+	+	BAQ61851	K00027	672	0	BAQ62833/BAQ60973	K00024/K00016	419/149	2E-145/2E-40	V/V	R/Q	M/E	G/A	V/I
gen	Geminocystis sp. NIES-3709	+	+	BAQ65903	K00027	677	0	BAQ64840/BAQ63873	K00024/K00016	415/150	1E-143/8E-41	V/V	R/Q	M/E	G/A	V/I
glj	Gloeobacter kilaueensis	+		AGY57735	K00027	563	0
gvi	Gloeobacter violaceus	+	+	NP_925095	K00027	572	0	NP_925488/NP_926270	K00024/K00016	337/166	5E-113/7E-47	V/V	R/Q	M/E	G/A	V/I
glp	Gloeocapsa sp. PCC 7428	+	+	AFZ30136	K00027	663	0	AFZ29033/AFZ33285	K00024/K00016	397/163	1E-136/1E-45	V/V	R/Q	M/E	G/A	V/I
cyc	Gloeothece citriformis	+	+	ACK69645	K00027	715	0	ACK70600/ACK72159	K00024/K00016	480/156	5E-169/6E-43	V/V	R/Q	M/E	G/A	V/I
cyj	Gloeothece verrucosa	+	+	ADN16119	K00027	706	0	ADN14959/ADN16327	K00024/K00016	471/158	1E-165/8E-44	V/V	R/Q	M/E	G/A	V/I
hhg	Halomicronema hongdechloris	+	+	ASC71376	K00027	603	0	ASC69957	K00024	399	2e-137	V	R	M	G	V
hao	Halothece sp. PCC 7418	+		AFZ44813	K00027	593	0	AFZ42738	K00016	172	6e-49	V	Q	Q	A	I
lbo	Leptolyngbya boryana	+	+	BAS59531	K00027	623	0	BAS55136	K00024	418	6e-145	V	R	Ｍ	G	V
len	Leptolyngbya sp. NIES-3755	+	+	BAU13571	K00027	670	0	BAU12073	K00024	423	1e-146	V	R	Ｍ	G	V
let	Leptolyngbya sp. O-77	+	+	BAU44542	K00027	674	0	BAU44171	K00024	422	1e-146	V	R	Ｍ	G	V
lep	Leptolyngbya sp. PCC 7376	+	+	AFY36915	K00027	676	0	AFY38443/AFY38960	K00024/K00016	443/130	1E-154/2E-33	V/V	R/G	M/E	G/A	V/I
lfs	Limnospira fusiformis	+	+	QJB28988	K00027	625	0	QJB26571	K00024	395	6e-136	V	R	M	G	V
mic	Microcoleus sp. PCC 7113	+	+	AFZ19167	K00027	667	0	AFZ19588/AFZ17355	K00024/K00016	419/156	2E-145/5E-43	V/V	R/Q	M/E	G/A	V/I
mar	Microcystis aeruginosa	+	+	BAG00608	K00027	667	0	BAG00776/BAG00356	K00024/K00016	464/154	9E-163/5E-42	V/V	R/Q	M/E	G/A	V/I
mpk	Microcystis panniformis	+		AKV65432	K00027	588	0	AKV66465	K00016	154	2e-42	V	Q	E	A	I
miq	Microcystis sp. MC19	+	+	AVQ73176	K00027	672	0	AVQ73985/AVQ73147	K00024/K00016	463/155	1E-162/8E-43	V/V	R/Q	M/E	G/A	V/I
mvz	Microcystis viridis	+	+	BBH41618	K00027	667	0	BBH41766/BBH41405	K00024/K00016	461/154	1E-161/4E-42	V/V	R/Q	M/E	G/A	V/I
mpro	Moorea producens	+	+	AOX03522	K00027	645	0	AOW99059	K00024	419	5e-145	V	R	M	G	V
nsp	Nodularia spumigena	+	+	AVZ30362	K00027	664	0	AVZ30393/AVZ30390	K00024	402/105	2E-138/126	V/－	R/－	M/－	G/－	V/－
naz	Nostoc azollae' 0708	+		ADI63821	K00027	653	0
ned	Nostoc edaphicum	+	+	QMS89012		667	0	QMS88757/QMS90063		426/151	9E-148/3E-41	V/V	R/Q	M/Q	G/G	V/S
nfl	Nostoc flagelliforme	+	+	AUB36562	K00027	681	0	AUB38486/AUB44893	K00024/K00016	422/151	1E-146/2E-41	V/V	R/P	M/Q	G/G	V/S
npu	Nostoc punctiforme	+	+	ACC79754	K00027	678	0	ACC82315/ACC80623	K00024	427/143	2E-148/3E-38	V/V	R/P	M/Q	G/G	V/F
noe	Nostoc sp. CENA543	+	+	AUT00646	K00027	655	0	AUT02194	K00024	419	5e-145	V	R	M	G	V
non	Nostoc sp. NIES-3756	+	+	BAT53590	K00027	662	0	BAT51925	K00024	396	4e-136	V	R	Ｍ	G	V
nos	Nostoc sp. PCC 7107	+	+	AFY42583	K00027	672	0	AFY41578	K00024	413	9e-143	V	R	M	G	V
ana	Nostoc sp. PCC 7120	+	+	BAB76295	K00027	664	0	BAB76021	K00024	373	1e-127	－	R	Ｍ	G	V
nop	Nostoc sp. PCC 7524	+	+	AFY50454	K00027	645	0	AFY50037	K00024	422	2e-146	V	R	M	G	V
nsh	Nostoc sphaeroides	+	+	QFS47860	K00027	681	0	QFS45658/QFS51054/QFS50987	K00024/K00016/K00016	426/148/109	5E-148/4E-40/2E-26	V/V/V	R/P/P	M/Q/Q	G/G/－	V/F/－
ncn	Nostocales cyanobacterium HT-58-2	+	+	ARV62053	K00027	682	0	ARV62746	K00024	423	1e-146	V	R	M	G	V
oac	Oscillatoria acuminata	+	+	AFY80012	K00027	619	0	AFY84793/AFY84788	K00024/K00016	400/157	2E-137/3E-43	V/V	R/Q	M/E	G/A	V/I
oni	Oscillatoria nigro-viridis	+	+	AFZ07688	K00027	667	0	AFZ08881	K00024	385	7e-132	V	R	I	G	V
oxy	Oxynema sp. AP17	+	+	QIZ72188	K00027	635	0	QIZ71823/QIZ73290	K00024/K00016	408/158	6E-141/1E-43	V/V	R/Q	M/E	G/A	V/I
pagh	Planktothrix agardhii	+	+	BBD54111	K00027	671	0	BBD53995	K00024	399	3e-137	V	R	Ｍ	G	V
plp	Pleurocapsa sp. PCC 7327	+	+	AFY77245	K00027	702	0	AFY77278/AFY78364	K00024/K00016	463/166	2E-162/1E-46	V/V	R/Q	M/Q	G/A	V/I
pmb	Prochlorococcus marinus AS9601
pmj	Prochlorococcus marinus MIT 9211
pmh	Prochlorococcus marinus MIT 9215
pmg	Prochlorococcus marinus MIT 9301
pmf	Prochlorococcus marinus MIT 9303
pmi	Prochlorococcus marinus MIT 9312
pmt	Prochlorococcus marinus MIT 9313
pmc	Prochlorococcus marinus MIT 9515
pme	Prochlorococcus marinus NATL1A
pmn	Prochlorococcus marinus NATL2A
pma	Prochlorococcus marinus subsp. marinus CCMP1375
pmm	Prochlorococcus marinus subsp. pastoris CCMP1986
prc	Prochlorococcus sp. MIT 0604
prm	Prochlorococcus sp. MIT 0801
pser	Pseudanabaena sp. ABRG5-3	+	+	BBC23141	K00027	588	0	BBC25122	K00024	372	1e-126	V	R	Ｍ	G	V
pseu	Pseudanabaena sp. PCC 7367	+	+	AFY71791	K00027	598	0	AFY68572/AFY70884	K00024/K00016	379/154	3E-129/3E-42	V/V	R/Q	M/E	G/A	V/I
cyp	Rippkaea orientalis PCC 8801	++	+	ACK66891/ACK64544	K00027/K00029	706/349	0/4E-110	ACK64613	K00024	455	2e-159	V	R	L	G	V
cyh	Rippkaea orientalis PCC 8802	++	+	ACV02041/ACU99417	K00027/K00029	706/348	0/5E-110	ACU99486	K00024	455	2e-159	V	R	L	G	V
riv	Rivularia sp. PCC 7116	+		AFY54508	K00027	643	0
scs	Stanieria cyanosphaera	+		AFZ37433	K00027	671	0	AFZ38114	K00016	160	2e-44	V	Q	E	A	I
stan	Stanieria sp. NIES-3757	+		BAU63731	K00027	670	0
syc	Synechococcus elongatus PCC6301	+		BAD78446	K00027	579	0
syf	Synechococcus elongatus PCC7942	+		ABB57327	K00027	579	0
slw	Synechococcus lividus	+	+	ATS19042	K00027	599	0	ATS18763	K00024	351	1e-118	V	R	M	G	V
sync	Synechococcus sp. CB0101	+		QCH16091	K00027	83.2	7e-16
syg	Synechococcus sp. CC9311
syd	Synechococcus sp. CC9605
sye	Synechococcus sp. CC9902
cyb	Synechococcus sp. JA-2-3B'a(2-13)	+		ABD01601	K00027	570	0	ABD03111	K00016	174	4e-50	V	Q	E	A	I
cya	Synechococcus sp. JA-3-3Ab	+		ABC98875	K00027	587	0	ABD00782	K00016	175	3e-50	V	Q	E	A	I
synk	Synechococcus sp. KORDI-100
synr	Synechococcus sp. KORDI-49
synd	Synechococcus sp. KORDI-52
syne	Synechococcus sp. PCC 6312	+	+	AFY62740	K00027	607	0	AFY59449	K00024	329	5e-110	V	R	M	G	V
syl	Synechococcus sp. PCC 7003	+	+	ANV83320	K00027	670	0	ANV84801	K00024	426	6e-148	V	R	M	G	V
syv	Synechococcus sp. PCC 73109	+	+	AMA08254	K00027	667	0	AMA09714	K00024	426	8e-148	V	R	M	G	V
synp	Synechococcus sp. PCC 7502	+	+	AFY75356	K00027	601	0	AFY72424	K00024	398	7e-137	V	R	M	G	V
syp	Synechococcus sp. PCC7002	+	+	ACA98456	K00027	659	0	ACB00077	K00024	428	7e-149	V	R	M	G	V
syr	Synechococcus sp. RCC307
syu	Synechococcus sp. UTEX 2973	+		AJD58162	K00027	579	0
syx	Synechococcus sp. WH 7803
synw	Synechococcus sp. WH 8103
syh	Synechococcus sp. WH 8109
syw	Synechococcus sp. WH8102
syo	Synechocystis sp. IPPAS B-1465	+	+	AVP88294	K00027	936	0	AVP91358	K00024	650	0	V	R	M	G	A
syj	Synechocystis sp. PCC 6714	+	+	AIE76016	K00027	906	0	AIE74494	K00024	609	0	V	R	M	G	A
syz	Synechocystis sp. PCC 6803	+	+	AGF50352	K00027	936	0	AGF52762	K00024	650	0	V	R	M	G	A
syn	Synechocystis sp. PCC 6803	+	+	BAA16663	K00027	936	0	BAA10470	K00024	650	0	V	R	Ｍ	G	A
syt	Synechocystis sp. PCC 6803 GT-I	+	+	BAL27832	K00027	936	0	BAL30253	K00024	650	0	V	R	Ｍ	G	A
syy	Synechocystis sp. PCC 6803 GT-S	+	+	BAK48833	K00027	936	0	BAK51255	K00024	650	0	V	R	Ｍ	G	A
sys	Synechocystis sp. PCC 6803 PCC-N	+	+	BAL31002	K00027	936	0	BAL33422	K00024	650	0	V	R	Ｍ	G	A
syq	Synechocystis sp. PCC 6803 PCC-P	+	+	BAL34171	K00027	936	0	BAL36591	K00024	650	0	V	R	Ｍ	G	A
theu	Thermoleptolyngbya sp. PKUAC-SCTA183	+	+	QKD82375	K00027	671	0	QKD82672	K00024	424	5e-147	V	R	M	G	V
tel	Thermosynechococcus elongatus	+		NP_682230	K00027	557	0
thec	Thermosynechococcus sp. CL-1	+		QEQ01803	K00027	543	0
thn	Thermosynechococcus sp. NK55	+		AHB87887	K00027	537	0
tvn	Thermosynechococcus vulcanus	+		BAY51304	K00027	556	0
toq	Tolypothrix sp. PCC 7910	+	+	QIR36236	K00027	659	0	QIR38461	K00024	414	6e-143	V	R	M	G	V
ter	Trichodesmium erythraeum	+		ABG53008	K00027	644	0
ava	Trichormus variabilis	+	+	ABA22073	K00027	668	0	ABA20897	K00024	402	1e-138	V	R	M	G	V
